# Supplementary material for: Molecular, biofilm and motility characterization of Acinetobacter baumannii isolated from a neonatal intensive care unit at a children’s hospital in South China
Source: Front Cell Infect Microbiol. 2025 Nov 28;15:1705282. doi: 10.3389/fcimb.2025.1705282 (PMC12698599; doi:10.3389/fcimb.2025.1705282)
Supplement: Supplementary file 1 [file Table1.xlsx]

## Sheet: Sheet1
发表号	BioProject	BioSample	ACCESSION
GD03286	PRJNA224116	SAMN39827386	NZ_JAZHIP000000000
GD03287	PRJNA224116	SAMN39827387	NZ_JAZHIQ000000000
GD03288	PRJNA224116	SAMN39827388	NZ_JAZHIR000000000
GD03289	PRJNA224116	SAMN39827389	NZ_JAZHIS000000000
GD03290	PRJNA224116	SAMN39827390	NZ_JAZHIT000000000
GD03291	PRJNA224116	SAMN39827391	NZ_JAZHIU000000000
GD03283	PRJNA224116	SAMN39827384	NZ_JAZHIN000000000
GD03292	PRJNA224116	SAMN39827392	NZ_JAZHIV000000000
GD03293	PRJNA224116	SAMN39827393	NZ_JAZHIW000000000
GD03294	PRJNA224116	SAMN39827394	NZ_JAZHIX000000000
GD03295	PRJNA224116	SAMN39827395	NZ_JAZHIY000000000
GD03296	PRJNA224116	SAMN39827396	NZ_JAZHIZ000000000
GD03297	PRJNA224116	SAMN39827397	NZ_JAZHJA000000000
GD03298	PRJNA224116	SAMN39827398	NZ_JAZHJB000000000
GD03299	PRJNA224116	SAMN39827399	NZ_JAZHJC000000000
GD03300	PRJNA224116	SAMN39827400	NZ_JAZHJD000000000
GD03301	PRJNA224116	SAMN39827401	NZ_JAZHJE000000000
GD03302	PRJNA224116	SAMN39827402	NZ_JAZHJF000000000
GD03303	PRJNA224116	SAMN39827403	NZ_JAZHJG000000000
GD03284	PRJNA224116	SAMN39827385	NZ_JAZHIO000000000
